# Supplementary material for: Impact of Ketogenic and Mediterranean Diets on Gut Microbiota Profile and Clinical Outcomes in Drug-Naïve Patients with Diabesity: A 12-Month Pilot Study
Source: Metabolites. 2025 Jan 6;15(1):22. doi: 10.3390/metabo15010022 (PMC11766981; doi:10.3390/metabo15010022)
Supplement: Supplementary file 1 [file metabolites-15-00022-s001.zip]

Archive with 1 entries (1 files):
- metabolites-3337647-supplementary.pdf
